# Supplementary material for: Comparative Phylogenomic Study of Malaxidinae (Orchidaceae) Sheds Light on Plastome Evolution and Gene Divergence
Source: Int J Mol Sci. 2024 Oct 17;25(20):11181. doi: 10.3390/ijms252011181 (PMC11508673; doi:10.3390/ijms252011181)
Supplement: Supplementary file 1 [file ijms-25-11181-s001.zip › Supplementary Table S1.xlsx]

## Sheet: Sheet1
Table S1. The statistics for feature of the plastome between Malaxidinae and Outgroup
Scientific name	Length (bp)	GC content (%)	LSC size in bp (%)	IR size in bp (%)	SSC size in bp (%)	Total number of gene (unique)	Protein-encoding gene (unique)	tRNA (unique)	rRNA (unique)	The number of ndh gene loss / pseudogenization
Crepidium purpureum	158780	36.8	86,383(54.40)	27,015(17.01)	18,367(11.57)	132 (113)	86 (79)	38 (30)	8 (4)	-/-
Liparis auriculata	153460	36.9	83,785(54.60)	25,972(16.92)	17,731(11.23)	132 (113)	86 (79)	38 (30)	8 (4)	-/-
L. bootanensis	158325	36.9	86,374(54.55)	27,088(17.11）	17,775(11.23)	132 (113)	86 (79)	38 (30)	8 (4)	-/-
L. japonica	152084	37	85,398(56.15)	25,956(17.07)	14,774(9.71)	129 (109)	79 (72)	38 (30)	8 (4)	4/3
L. kumokiri	153556	36.9	83,867(54.62)	25,927(16.88)	17,835(11.61)	132 (113)	86 (79)	38 (30)	8 (4)	-/-
L. loeselii	153687	36.9	84,006(54.66)	26,004(16.92)	17,673(11.50)	132 (113)	86 (79)	38 (30)	8 (4)	-/-
L. makinoana 1	153093	36.9	83,533 (54.56)	25,907 (16.92)	17,746 (11.59)	132 (113)	86 (79)	38 (30)	8 (4)	-/-
L. makinoana 2	153095	36.9	83,533(54.56)	25,907(16.92)	17,748(11.59)	132 (113)	86 (79)	38 (30)	8 (4)	-/-
L. nervosa	158787	36.9	85,976 (54.15)	27,268 (17.17)	18,275 (11.51)	132 (113)	86 (79)	38 (30)	8 (4)	-/-
L. pauliana	153800	36.9	84,075(54.67)	25,897(16.84)	17,931(11.66)	132 (113)	86 (79)	38 (30)	8 (4)	-/-
L. pingtaoi	157052	36.9	85,944 (54.72)	26,700 (17.00)	17,708 (11.28)	132 (113)	86 (79)	38 (30)	8 (4)	-/-
L. viridiflora 1	158239	36.8	86,752(54.82)	26,861(16.97)	17,765(11.23)	132 (113)	86 (79)	38 (30)	8 (4)	-/-
L. viridiflora 2	158258	36.8	86,667(54.76)	26,892(16.99)	17,807(11.25)	132 (113)	86 (79)	38 (30)	8 (4)	-/-
L. vivipara	158329	36.9	85,950 (54.29)	27,043 (17.08)	18,293 (11.55)	132 (113)	86 (79)	38 (30)	8 (4)	-/-
L. yongnoana	153165	36.9	83,617 (54.59)	25,907 (16.91)	17,734 (11.58)	132 (113)	86 (79)	38 (30)	8 (4)	7/5
Oberonia integerrima	146620	37.4	83,791(57.15)	25,821(17.61)	11,187(7.63)	126(107)	75(69)	38 (30)	8 (4)	6/5
O. japonica	142996	37.4	81,669 (57.11)	25,179 (17.61)	10,969 (7.67)	125 (106)	74 (68)	38 (30)	8 (4)	5/7
O. seidenfadenii	143062	37.1	84,272(58.91)	24,283(16.97)	10,224(7.15)	125(106)	74(68)	38(30)	8(4)	7/4
Oberonioides microtatantha	144989	36.8	83,920 (57.88)	24,003 (16.56)	13,063 (9.01)	127 (108)	76 (70)	38 (30)	8 (4)	6/5
Outgroup
Arundina graminifolia	159482	37.1	87,275(54.72)	26,813(16.81)	18,581(11.65)	132 (113)	86 (79)	38 (30)	8 (4)	-/-
Bulbophyllum disciflorum	148554	37.9	79,001 (53.18)	26,378 (17.76)	16,797 (11.31)	128 (108)	77 (70)	38 (30)	8 (4)	4/5
B. epiphytum	147546	36.7	82,330 (55.80)	25,859 (17.53)	13,498 (9.15)	125 (106)	74 (68)	37 (29)	8 (4)	6/6
Dendrobium aphyllum	151524	37.6	84,588 (55.82)	26,308 (17.36)	14,320 (9.45)	126 (107)	77 (70)	38 (30)	8 (4)	6/3
D. officinale	152226	37.5	85,096 (55.90)	26,308 (17.28)	14,514 (9.53)	127 (108)	78 (71)	38 (30)	8 (4)	5/3
Pleione formosana	159843	37.2	87,121(54.50)	27,064(16.93)	18,594(11.63)	132 (113)	86 (79)	38 (30)	8 (4)	-/-
Note: A dash (-) denotes none of ndh gene loss / pseudogenization.
