# Supplementary material for: Comparative Phylogenomic Study of Malaxidinae (Orchidaceae) Sheds Light on Plastome Evolution and Gene Divergence
Source: Int J Mol Sci. 2024 Oct 17;25(20):11181. doi: 10.3390/ijms252011181 (PMC11508673; doi:10.3390/ijms252011181)
Supplement: Supplementary file 1 [file ijms-25-11181-s001.zip › Supplementary Table S2.xlsx]

## Sheet: Sheet1
Table S2. The details information of relative synonymous codon usage (RSCU) for Malaxidinae.
	Crepidium purpureum	Liparis auriculata	L. bootanensis	L. japonica	L. kumokiri	L. loeselii	L. makinoana 1	L. makinoana 2	L. nervosa	L. pauliana	L. pingtaoi	L. viridiflora 1	L. viridiflora 2	L. vivipara	L. yongnoana	Oberonia integerrima	O. japonica	O. seidenfadenii	Oberonioides microtatantha
UAA	1.544	1.5	1.5	1.412	1.412	1.368	1.412	1.412	1.5	1.412	1.412	1.544	1.544	1.5	1.412	1.378	1.5	1.368	1.5
UAG	0.75	0.75	0.838	0.838	0.838	0.882	0.838	0.838	0.794	0.838	0.882	0.794	0.794	0.794	0.838	0.892	0.838	0.882	0.838
UGA	0.706	0.75	0.662	0.75	0.75	0.75	0.75	0.75	0.706	0.75	0.706	0.662	0.662	0.706	0.75	0.73	0.662	0.75	0.662
GCA	1.226	1.221	1.218	1.195	1.196	1.223	1.205	1.205	1.218	1.212	1.232	1.22	1.222	1.218	1.195	1.206	1.208	1.22	1.23
GCC	0.528	0.532	0.533	0.539	0.53	0.521	0.533	0.533	0.521	0.539	0.516	0.531	0.53	0.521	0.535	0.517	0.542	0.533	0.507
GCG	0.398	0.403	0.391	0.4	0.401	0.385	0.393	0.393	0.4	0.384	0.389	0.381	0.38	0.4	0.398	0.379	0.372	0.395	0.384
GCU	1.848	1.844	1.858	1.866	1.873	1.872	1.87	1.87	1.861	1.865	1.863	1.867	1.867	1.861	1.871	1.899	1.878	1.852	1.879
UGC	0.495	0.509	0.493	0.474	0.474	0.502	0.469	0.469	0.493	0.493	0.493	0.491	0.481	0.493	0.474	0.5	0.521	0.445	0.5
UGU	1.505	1.491	1.507	1.526	1.526	1.498	1.531	1.531	1.507	1.507	1.507	1.509	1.519	1.507	1.526	1.5	1.479	1.555	1.5
GAC	0.37	0.369	0.371	0.366	0.363	0.356	0.362	0.362	0.379	0.36	0.364	0.372	0.372	0.381	0.361	0.381	0.374	0.37	0.365
GAU	1.63	1.631	1.629	1.634	1.637	1.644	1.638	1.638	1.621	1.64	1.636	1.628	1.628	1.619	1.639	1.619	1.626	1.63	1.635
GAA	1.523	1.534	1.521	1.518	1.521	1.524	1.523	1.523	1.522	1.518	1.528	1.524	1.524	1.522	1.523	1.532	1.524	1.528	1.531
GAG	0.477	0.466	0.479	0.482	0.479	0.476	0.477	0.477	0.478	0.482	0.472	0.476	0.476	0.478	0.477	0.468	0.476	0.472	0.469
UUC	0.718	0.684	0.71	0.695	0.698	0.701	0.699	0.699	0.717	0.694	0.717	0.708	0.709	0.717	0.696	0.724	0.709	0.664	0.712
UUU	1.282	1.316	1.29	1.305	1.302	1.299	1.301	1.301	1.283	1.306	1.283	1.292	1.291	1.283	1.304	1.276	1.291	1.336	1.288
GGA	1.527	1.573	1.548	1.573	1.571	1.595	1.573	1.573	1.54	1.561	1.547	1.549	1.555	1.538	1.571	1.555	1.563	1.573	1.584
GGC	0.4	0.395	0.388	0.407	0.407	0.407	0.41	0.41	0.401	0.422	0.381	0.388	0.388	0.401	0.413	0.36	0.362	0.397	0.353
GGG	0.712	0.672	0.711	0.677	0.675	0.668	0.677	0.677	0.699	0.689	0.707	0.697	0.697	0.699	0.675	0.723	0.697	0.678	0.688
GGU	1.361	1.36	1.353	1.342	1.347	1.33	1.339	1.339	1.361	1.327	1.365	1.366	1.36	1.362	1.34	1.363	1.378	1.353	1.375
CAC	0.45	0.429	0.434	0.429	0.429	0.433	0.43	0.43	0.455	0.422	0.435	0.436	0.434	0.457	0.434	0.431	0.429	0.433	0.434
CAU	1.55	1.571	1.566	1.571	1.571	1.567	1.57	1.57	1.545	1.578	1.565	1.564	1.566	1.543	1.566	1.569	1.571	1.567	1.566
AUA	0.926	0.951	0.923	0.937	0.938	0.942	0.934	0.934	0.923	0.944	0.913	0.927	0.927	0.919	0.937	0.913	0.921	0.96	0.928
AUC	0.588	0.567	0.594	0.582	0.582	0.575	0.588	0.588	0.589	0.587	0.591	0.586	0.585	0.592	0.585	0.608	0.593	0.543	0.58
AUU	1.485	1.482	1.483	1.48	1.48	1.483	1.479	1.479	1.488	1.469	1.496	1.487	1.488	1.489	1.479	1.48	1.486	1.496	1.493
AAA	1.494	1.51	1.504	1.505	1.511	1.518	1.517	1.517	1.496	1.505	1.502	1.498	1.503	1.498	1.513	1.447	1.455	1.5	1.441
AAG	0.506	0.49	0.496	0.495	0.489	0.482	0.483	0.483	0.504	0.495	0.498	0.502	0.497	0.502	0.487	0.553	0.545	0.5	0.559
CUA	1.158	1.112	1.135	1.131	1.124	1.116	1.122	1.122	1.147	1.102	1.148	1.147	1.147	1.148	1.133	1.169	1.153	1.119	1.172
CUC	0.549	0.542	0.559	0.55	0.548	0.558	0.554	0.554	0.56	0.56	0.555	0.545	0.545	0.561	0.548	0.565	0.549	0.532	0.547
CUG	0.587	0.615	0.589	0.612	0.606	0.594	0.603	0.603	0.591	0.627	0.576	0.593	0.585	0.587	0.602	0.57	0.57	0.578	0.556
CUU	1.706	1.731	1.716	1.707	1.721	1.732	1.721	1.721	1.703	1.711	1.721	1.714	1.723	1.704	1.717	1.696	1.728	1.77	1.724
UUA	1.199	1.217	1.2	1.21	1.212	1.21	1.212	1.212	1.196	1.208	1.196	1.203	1.203	1.198	1.21	1.213	1.214	1.235	1.213
UUG	0.801	0.783	0.8	0.79	0.788	0.79	0.788	0.788	0.804	0.792	0.804	0.797	0.797	0.802	0.79	0.787	0.786	0.765	0.787
AUG	1	1	1	1	1	1	1	1	1	1	1	1	1	1	1	1	1	1	1
AAC	0.415	0.416	0.426	0.403	0.407	0.408	0.402	0.402	0.407	0.403	0.419	0.431	0.433	0.409	0.404	0.425	0.434	0.41	0.429
AAU	1.585	1.584	1.574	1.597	1.593	1.592	1.598	1.598	1.593	1.597	1.581	1.569	1.567	1.591	1.596	1.575	1.566	1.59	1.571
CCA	1.071	1.083	1.073	1.05	1.058	1.082	1.042	1.042	1.074	1.065	1.068	1.074	1.084	1.069	1.046	1.073	1.084	1.113	1.064
CCC	0.916	0.93	0.938	0.919	0.921	0.902	0.932	0.932	0.929	0.928	0.934	0.934	0.934	0.929	0.925	0.909	0.872	0.898	0.923
CCG	0.455	0.457	0.446	0.472	0.468	0.449	0.476	0.476	0.441	0.453	0.444	0.446	0.444	0.451	0.473	0.444	0.423	0.415	0.42
CCU	1.558	1.53	1.544	1.559	1.553	1.567	1.55	1.55	1.556	1.555	1.554	1.546	1.538	1.551	1.556	1.573	1.621	1.575	1.593
CAA	1.539	1.526	1.552	1.529	1.529	1.532	1.525	1.525	1.537	1.542	1.548	1.544	1.54	1.534	1.528	1.548	1.554	1.556	1.542
CAG	0.461	0.474	0.448	0.471	0.471	0.468	0.475	0.475	0.463	0.458	0.452	0.456	0.46	0.466	0.472	0.452	0.446	0.444	0.458
AGA	1.503	1.496	1.506	1.486	1.492	1.501	1.498	1.498	1.501	1.495	1.51	1.508	1.507	1.503	1.497	1.522	1.52	1.521	1.535
AGG	0.497	0.504	0.494	0.514	0.508	0.499	0.502	0.502	0.499	0.505	0.49	0.492	0.493	0.497	0.503	0.478	0.48	0.479	0.465
CGA	1.522	1.501	1.493	1.529	1.527	1.511	1.535	1.535	1.528	1.515	1.496	1.496	1.504	1.528	1.522	1.483	1.473	1.49	1.476
CGC	0.383	0.422	0.376	0.402	0.407	0.415	0.399	0.399	0.381	0.419	0.367	0.364	0.363	0.381	0.401	0.375	0.367	0.406	0.369
CGG	0.475	0.462	0.501	0.437	0.442	0.46	0.439	0.439	0.46	0.448	0.504	0.484	0.482	0.46	0.452	0.506	0.501	0.47	0.484
CGU	1.619	1.615	1.63	1.632	1.624	1.614	1.626	1.626	1.631	1.618	1.633	1.656	1.651	1.631	1.625	1.636	1.659	1.635	1.671
AGC	0.413	0.4	0.403	0.416	0.413	0.389	0.417	0.417	0.427	0.403	0.403	0.407	0.402	0.423	0.41	0.411	0.418	0.399	0.425
AGU	1.587	1.6	1.597	1.584	1.587	1.611	1.583	1.583	1.573	1.597	1.597	1.593	1.598	1.577	1.59	1.589	1.582	1.601	1.575
UCA	1.041	1.033	1.039	1.045	1.044	1.055	1.053	1.053	1.044	1.041	1.056	1.054	1.06	1.036	1.054	1.064	1.043	1.047	1.041
UCC	0.866	0.881	0.874	0.846	0.853	0.865	0.857	0.857	0.88	0.866	0.862	0.863	0.861	0.886	0.852	0.852	0.864	0.87	0.84
UCG	0.442	0.456	0.459	0.468	0.464	0.446	0.451	0.451	0.444	0.45	0.444	0.455	0.451	0.452	0.454	0.424	0.43	0.452	0.448
UCU	1.651	1.63	1.627	1.64	1.639	1.634	1.639	1.639	1.633	1.643	1.638	1.627	1.629	1.626	1.64	1.66	1.664	1.631	1.672
ACA	1.261	1.208	1.235	1.238	1.239	1.239	1.227	1.227	1.225	1.242	1.229	1.226	1.219	1.227	1.238	1.252	1.263	1.214	1.241
ACC	0.696	0.721	0.695	0.701	0.699	0.708	0.702	0.702	0.717	0.686	0.705	0.711	0.714	0.712	0.701	0.712	0.708	0.702	0.696
ACG	0.393	0.434	0.405	0.42	0.417	0.42	0.427	0.427	0.418	0.421	0.404	0.413	0.412	0.417	0.422	0.417	0.396	0.414	0.422
ACU	1.65	1.638	1.665	1.642	1.644	1.634	1.645	1.645	1.639	1.651	1.662	1.651	1.655	1.644	1.639	1.62	1.633	1.67	1.642
GUA	1.426	1.436	1.444	1.449	1.449	1.422	1.435	1.435	1.443	1.461	1.457	1.447	1.446	1.45	1.437	1.439	1.43	1.467	1.435
GUC	0.514	0.511	0.502	0.504	0.497	0.505	0.503	0.503	0.51	0.487	0.504	0.513	0.509	0.507	0.499	0.519	0.51	0.464	0.503
GUG	0.634	0.613	0.633	0.602	0.602	0.61	0.608	0.608	0.619	0.61	0.613	0.633	0.636	0.62	0.612	0.622	0.633	0.602	0.627
GUU	1.426	1.44	1.421	1.445	1.452	1.463	1.454	1.454	1.428	1.442	1.427	1.407	1.409	1.423	1.452	1.42	1.426	1.467	1.435
UGG	1	1	1	1	1	1	1	1	1	1	1	1	1	1	1	1	1	1	1
UAC	0.412	0.403	0.409	0.41	0.411	0.398	0.411	0.411	0.412	0.407	0.406	0.409	0.408	0.409	0.414	0.399	0.395	0.425	0.398
UAU	1.588	1.597	1.591	1.59	1.589	1.602	1.589	1.589	1.588	1.593	1.594	1.591	1.592	1.591	1.586	1.601	1.605	1.575	1.602
