# Supplementary material for: Comparative Phylogenomic Study of Malaxidinae (Orchidaceae) Sheds Light on Plastome Evolution and Gene Divergence
Source: Int J Mol Sci. 2024 Oct 17;25(20):11181. doi: 10.3390/ijms252011181 (PMC11508673; doi:10.3390/ijms252011181)
Supplement: Supplementary file 1 [file ijms-25-11181-s001.zip › Supplementary Table S3.xlsx]

## Sheet: Sheet 1
Table S3. The nucleotide diversity of 68 protein coding (left) genes and 60 intergenic regions (right) in Malaxidinae.
Gene	Length	V	V%	Pi	Pi%		Region	Length	V	V%	Pi	Pi%
psbA	1059	67	0.0632672	36	0.0339943		psbA-trnKUUU	206	56	0.271845	38	0.184466
matK	1563	326	0.208573	185	0.118362		matK-rps16	1362	455	0.334068	258	0.189427
rps16	321	55	0.17134	37	0.115265		rps16-trnQUUG	381	121	0.317585	66	0.173228
psbK	189	26	0.137566	13	0.0687831		trnQUUG-psbK	366	98	0.26776	53	0.144809
psbI	108	8	0.0740741	5	0.0462963		psbK-psbI	308	88	0.285714	42	0.136364
atpA	1521	132	0.086785	63	0.0414201		trnSGCU-trnGUCC	990	398	0.40202	214	0.216162
atpF	555	77	0.138739	34	0.0612613		atpH-atpI	713	199	0.279102	112	0.157083
atpH	243	12	0.0493827	7	0.0288066		atpI-rps2	278	69	0.248201	42	0.151079
atpI	741	51	0.0688259	24	0.0323887		rps2-rpoC2	198	36	0.181818	16	0.0808081
rps2	723	68	0.0940526	27	0.0373444		rpoB-trnCGCA	1243	391	0.314562	178	0.143202
rpoC2	4212	545	0.129392	275	0.0652896		trnCGCA-petN	685	198	0.289051	100	0.145985
rpoC1	2049	172	0.0839434	97	0.0473402		petN-psbM	662	202	0.305136	125	0.188822
rpoB	3210	251	0.0781931	127	0.0395639		psbM-trnDGUC	496	117	0.235887	66	0.133065
petN	87	5	0.0574713	5	0.0574713		trnDGUC-trnYGUA	312	66	0.211538	31	0.099359
psbM	102	11	0.107843	3	0.0294118		trnEUUC-trnTGGU	1294	422	0.326121	253	0.195518
psbD	1059	65	0.0613787	32	0.0302172		trnTGGU-psbD	870	198	0.227586	121	0.13908
psbC	1419	93	0.0655391	47	0.0331219		trnSUGA-psbZ	226	37	0.163717	16	0.0707965
psbZ	186	19	0.102151	9	0.0483871		psbZ-trnGGCC	275	59	0.214545	36	0.130909
rps14	300	25	0.0833333	13	0.0433333		psaA-ycf3	618	183	0.296117	101	0.16343
psaB	2202	121	0.05495	61	0.0277021		ycf3-trnSGGA	581	163	0.280551	70	0.120482
psaA	2250	147	0.0653333	85	0.0377778		trnSGGA-rps4	293	89	0.303754	38	0.129693
ycf3	510	30	0.0588235	17	0.0333333		rps4-trnTUGU	335	85	0.253731	53	0.158209
rps4	603	52	0.0862355	25	0.0414594		trnTUGU-trnLUAA	634	202	0.318612	107	0.16877
atpE	411	36	0.0875912	19	0.0462287		trnLUAA-trnFGAA	389	117	0.300771	57	0.14653
atpB	1494	101	0.0676037	53	0.0354752		trnFGAA-ndhJ	653	224	0.343032	144	0.220521
rbcL	1491	135	0.0905433	70	0.0469484		atpB-rbcL	633	139	0.219589	68	0.107425
accD	1500	253	0.168667	131	0.0873333		rbcL-accD	790	189	0.239241	105	0.132911
psaI	108	11	0.101852	7	0.0648148		accD-psaI	607	164	0.270181	89	0.146623
ycf4	552	60	0.108696	29	0.0525362		psaI-ycf4	394	102	0.258883	46	0.116751
cemA	696	81	0.116379	45	0.0646552		ycf4-cemA	751	227	0.302264	128	0.170439
petA	960	75	0.078125	40	0.0416667		cemA-petA	235	61	0.259574	19	0.0808511
psbJ	141	11	0.0780142	9	0.0638298		petA-psbJ	1049	318	0.303146	191	0.182078
psbL	114	4	0.0350877	3	0.0263158		psbE-petL	962	277	0.287942	120	0.12474
psbF	117	3	0.025641	0	0		trnPUGG-psaJ	338	108	0.319527	50	0.147929
psbE	249	20	0.0803213	11	0.0441767		psaJ-rpl33	552	210	0.380435	119	0.21558
petL	93	5	0.0537634	2	0.0215054		rps18-rpl20	272	72	0.264706	50	0.183824
petG	111	9	0.0810811	3	0.027027		rpl20-rps12	734	127	0.173025	70	0.0953678
psaJ	156	14	0.0897436	6	0.0384615		clpP-psbB	641	247	0.385335	143	0.223089
rpl33	198	28	0.141414	20	0.10101		psbB-psbT	178	59	0.331461	31	0.174157
rps18	303	38	0.125413	16	0.0528053		ycf2-trnLCAA	952	65	0.0682773	36	0.0378151
rpl20	387	50	0.129199	31	0.0801034		trnLCAA-ndhB	553	50	0.0904159	19	0.034358
rps12	369	3	0.00813008	2	0.00542005		ndhB-rps7	315	15	0.047619	10	0.031746
clpP	618	60	0.0970874	35	0.0566343		rps7-trnVGAC	2797	209	0.0747229	95	0.033965
psbB	1524	141	0.0925197	73	0.0479003		trnVGAC-rrn16	220	13	0.0590909	6	0.0272727
psbT	105	7	0.0666667	5	0.047619		rrn16-trnIGAU	301	35	0.116279	18	0.0598007
psbN	129	3	0.0232558	1	0.00775194		rrn4.5-rrn5	212	33	0.15566	14	0.0660377
psbH	219	19	0.086758	12	0.0547945		rrn5-trnRACG	215	19	0.0883721	8	0.0372093
petB	645	39	0.0604651	25	0.0387597		trnRACG-trnNGUU	544	118	0.216912	48	0.0882353
petD	525	45	0.0857143	15	0.0285714		rpl32-trnLUAG	850	258	0.303529	137	0.161176
rpoA	1026	138	0.134503	63	0.0614035		ccsA-ndhD	225	76	0.337778	54	0.24
rps11	414	40	0.0966184	21	0.0507246		psaC-ndhE	585	230	0.393162	126	0.215385
rpl36	111	12	0.108108	8	0.0720721
infA	231	18	0.0779221	6	0.025974
rps8	393	44	0.111959	21	0.0534351
rpl14	366	55	0.150273	20	0.0546448
rpl16	405	38	0.0938272	24	0.0592593
rps3	654	67	0.102446	30	0.0458716
rpl22	381	51	0.133858	27	0.0708661
rps19	276	9	0.0326087	3	0.0108696
rpl2	822	33	0.040146	12	0.0145985
rpl23	279	14	0.0501792	8	0.0286738
ycf2	7092	469	0.0661309	234	0.0329949
rps7	465	9	0.0193548	3	0.00645161
rpl32	174	25	0.143678	19	0.109195
ccsA	978	156	0.159509	84	0.0858896
psaC	243	16	0.0658436	8	0.0329218
rps15	276	49	0.177536	18	0.0652174
ycf1	6291	1501	0.238595	914	0.145287
