# Supplementary material for: Comparative Phylogenomic Study of Malaxidinae (Orchidaceae) Sheds Light on Plastome Evolution and Gene Divergence
Source: Int J Mol Sci. 2024 Oct 17;25(20):11181. doi: 10.3390/ijms252011181 (PMC11508673; doi:10.3390/ijms252011181)
Supplement: Supplementary file 1 [file ijms-25-11181-s001.zip › Supplementary Table S4.xlsx]

## Sheet: Sheet1
Table S4. Source and voucher information for this study. Voucher specimens were deposited in the herbariums of Forestry College of Fujian Agriculture and Forestry University (FJFC) and National Center for Biotechnology Information (NCBI).
Taxa	Accession No.	Voucher
Crepidium purpureum (Lindl.) Szlach.*	OR702583	MHLi or110
Liparis auriculata Blume ex Miq.	MN200365	NIBRVP0000703422
Liparis bootanensis Griff.	MN627759	FAFU03805
Liparis japonica (Miq.) Maxim.	MK886513	2016LIU128
Liparis kumokiri F.Maek.	MN687902	-
Liparis loeselii (L.) Rich.	MF374688	POZ Maslak LS33
Liparis makinoana Schltr. 1	MN200368	PDBK2012-0543
Liparis makinoana Schltr. 2	MN686020	-
Liparis nervosa (Thunb.) Lindl.	MN641753	FAFU01847
Liparis pauliana Hand.-Mazz.	MN686022	-
Liparis pingtaoi (G.D.Tang, X.Y.Zhuang & Z.J.Liu) J.M.H.Shaw	MN627758	FAFU05815
Liparis viridiflora (Blume) Lindl. 1	MW691170	-
Liparis viridiflora (Blume) Lindl. 2	MT968779	-
Liparis viviparaH.X.Huang, Z.J.Liu & M.H.Li	MK862100	LP-01, FAFU
Liparis yongnoana N.S.Lee, C.S.Lee & K.S.Lee	MK801140	LJS160003
Oberonia integerrima C.S.P.Parish ex Hook.f.*	OR702584	MHLi or119
Oberonia japonica (Maxim.) Makino	KX871235	PDBK2015-1269
Oberonia seidenfadenii (H.J.Su) Ormerod	MN414241	CHS2017009
Oberonioides microtatantha (Tang & F.T.Wang) Szlach.	MT559316	LYL305
Outgroup
Arundina graminifolia (D.Don) Hochr.	MN171408	ZYL-GS
Bulbophyllum disciflorum Rolfe	LC498826	No.Niu19015
Bulbophyllum epiphytum Barb.Rodr.	MN737573	Seidel s.n cultivo
Dendrobium aphyllum (Roxb.) C.E.C.Fisch.	LC192953	NZT2015001
Dendrobium officinale Kimura & Migo	LC348529	ZSY01314 DNA
Pleione formosana Hayata	MK361027	AL01A12,FAFU
Note: * indicate the sequences are newly sequenced in this study, and dashes (-) indicate missing data.
