# Supplementary material for: Comparative Phylogenomic Study of Malaxidinae (Orchidaceae) Sheds Light on Plastome Evolution and Gene Divergence
Source: Int J Mol Sci. 2024 Oct 17;25(20):11181. doi: 10.3390/ijms252011181 (PMC11508673; doi:10.3390/ijms252011181)
Supplement: Supplementary file 1 [file ijms-25-11181-s001.zip › Supplementary Table S5.xlsx]

## Sheet: Sheet1
Table S5. Source and voucher information for phylogenotic analysis about the molecular markers within Epidendroideae.
Taxa	Subfamily	Tribe	Accession No.	Voucher
Acriopsis javanica Reinw. ex Blume	Epidendroideae	Cymbidieae	OP142286	-
Arundina graminifolia (D.Don) Hochr.	Epidendroideae	Arethuseae	MN171408	ZYL-GS
Bulbophyllum disciflorum Rolfe	Epidendroideae	Malaxeae	LC498826	No.Niu19015
Bulbophyllum epiphytumBarb.Rodr.	Epidendroideae	Malaxeae	MN737573	Seidel s.n cultivo
Calanthe davidii Franch.	Epidendroideae	Collabieae	MN708353	Y.Q.Chen014
Cattleya crispata (Thunb.) Van den Berg	Epidendroideae	Epidendreae	KP168671	-
Cephalantheropsis obcordata (Lindl.) Ormerod	Epidendroideae	Collabieae	MN708351	Z.J.Liu5762#China
Claderia viridiflora Hook.f.	Epidendroideae	Cymbidieae	OR567352	-
Cleisostoma arietinum (Rchb.f.) Garay	Epidendroideae	Vandeae	MN124420	Liu6991
Cremastra appendiculata (D.Don) Makino	Epidendroideae	Epidendreae	MH356724	-
Crepidium purpureum (Lindl.) Szlach.	Epidendroideae	Malaxeae	OR702583	MHLi or110
Cryptochilus roseus (Lindl.) S.C.Chen & J.J.Wood	Epidendroideae	Podochileae	OM792980	-
Cymbidium aloifolium (L.) Sw.	Epidendroideae	Cymbidieae	MN641752	FAFU01855
Dendrobium aphyllum (Roxb.) C.E.C.Fisch.	Epidendroideae	Malaxeae	LC192953	NZT2015001
Dendrobium officinale Kimura & Migo	Epidendroideae	Malaxeae	LC348529	ZSY01314 DNA
Dipodium roseum D.L.Jones & M.A.Clem.	Epidendroideae	Cymbidieae	MN200386	-
Epidendrum eburneum Rchb.f.	Epidendroideae	Epidendreae	OR460025	MHLi or140
Erycina pusilla (L.) N.H.Williams & M.W.Chase	Epidendroideae	Cymbidieae	JF746994	-
Gastrochilus guangtungensis Z.H.Tsi	Epidendroideae	Vandeae	MN124428	Liu4127
Liparis auriculata Blume ex Miq.	Epidendroideae	Malaxeae	MN200365	NIBRVP0000703422
Liparis bootanensis Griff.	Epidendroideae	Malaxeae	MN627759	FAFU03805
Liparis japonica (Miq.) Maxim.	Epidendroideae	Malaxeae	MK886513	2016LIU128
Liparis kumokiri F.Maek.	Epidendroideae	Malaxeae	MN687902	-
Liparis loeselii (L.) Rich.	Epidendroideae	Malaxeae	MF374688	POZ Maslak LS33
Liparis makinoana Schltr. 1	Epidendroideae	Malaxeae	MN200368	PDBK2012-0543
Liparis makinoana Schltr. 2	Epidendroideae	Malaxeae	MN686020	-
Liparis nervosa (Thunb.) Lindl.	Epidendroideae	Malaxeae	MN641753	FAFU01847
Liparis pauliana Hand.-Mazz.	Epidendroideae	Malaxeae	MN686022	-
Liparis pingtaoi (G.D.Tang, X.Y.Zhuang & Z.J.Liu) J.M.H.Shaw	Epidendroideae	Malaxeae	MN627758	FAFU05815
Liparis viridiflora (Blume) Lindl. 1	Epidendroideae	Malaxeae	MW691170	-
Liparis viridiflora (Blume) Lindl. 2	Epidendroideae	Malaxeae	MT968779	-
Liparis viviparaH.X.Huang, Z.J.Liu & M.H.Li	Epidendroideae	Malaxeae	MK862100	LP-01, FAFU
Liparis yongnoana N.S.Lee, C.S.Lee & K.S.Lee	Epidendroideae	Malaxeae	MK801140	LJS160003
Myoxanthus exasperatus	Epidendroideae	Epidendreae	MW375127	T.F. Santos 326 (UPCB)
Oberonia integerrima C.S.P.Parish ex Hook.f.*	Epidendroideae	Malaxeae	OR702584	MHLi or119
Oberonia japonica (Maxim.) Makino	Epidendroideae	Malaxeae	KX871235	PDBK2015-1269
Oberonia seidenfadenii (H.J.Su) Ormerod	Epidendroideae	Malaxeae	MN414241	CHS2017009
Oberonioides microtatantha (Tang & F.T.Wang) Szlach.	Epidendroideae	Malaxeae	MT559316	LYL305
Oreorchis patens(Lindl.) Lindl.	Epidendroideae	Epidendreae	MN200369	-
Oxystophyllum changjiangense	Epidendroideae	Podochileae	LC579430	-
Pleione formosana (S.J.Cheng & C.Z.Tang) M.A.Clem.	Epidendroideae	Arethuseae	MK361027	-
Polystachya concreta (Jacq.) Garay & H.R.Sweet	Epidendroideae	Vandeae	OK930076	-
Tainia dunnii Rolfe	Epidendroideae	Collabieae	MN641754	FAFU01867
Vanda brunnea Rchb.f.	Epidendroideae	Vandeae	MK442937	13059
Outgroup
Hetaeria oblongifolia Blume	Orchidoideae	Cranichideae	MW589525	TXDor04
Platanthera japonica(Thunb.) Lindl.	Orchidoideae	Orchideae	MG925368	-
Ponerorchis gracilis(Blume) X.H.Jin, Schuit. & W.T.Jin	Orchidoideae	Orchideae	MN200376	-
Note: dashes (-) indicate missing data.
